# Supplementary material for: Free-Breathing, Non-Gated Heart-To-Brain CTA in Acute Ischemic Stroke: A Feasibility Study on Dual-Source CT
Source: Front Neurol. 2022 Feb 22;13:616964. doi: 10.3389/fneur.2022.616964 (PMC8902348; doi:10.3389/fneur.2022.616964)
Supplement: Supplementary file 1 [file Table_1.xlsx]

## Sheet: Sheet1
name	M/F	AGE	group	Height	Weight	BMI	HR	LCCA	LCCA CNR	RCCA	RCCA CNR	LICA	LICA CNR	RICA	RICA CNR	LV	LV CNR	RV	RV CNR	ascending aorta	ascending aorta CNR	descending aorta	descending aorta CNR	superior vena cava	superior vena cava CNR	L-internal jugular veins	L-internal jugular veins CNR	R-internal jugular veins	R-internal jugular veins CNR	RCA-1	RCA-1CT（Hu）	RCA-1CNR	RCA-2	RCA-2CT（Hu）	RCA-2CNR	RCA-3	RCA-3CT（Hu）	RCA-3CNR	RCA-4	RCA-4CT（Hu）	RCA-4CNR	LM-5	LM-5CT（Hu）	LM-5CNR	LAD-6	LAD-6CT（Hu）	LAD-6CNR	LAD-7	LAD-7CT（Hu）
case1	M	64	1	173	90	30.1	80	407	18.8	416	20.7	481	20.7	451	19.3	382	16.8	378	18.1	471	24.3	488	20.4	212	9.7	92	9.4	68	9.3	4	429	21.5	3	334	14.9	2	199	10.6				4	465	22.8	4	385	18.5	3	354
case2	M	64	1	168	78	27.6	72	639	30.8	614	29.1	589	25.1	611	28.2			559	28.6	532	26.3	578	26.5	203	9.7	284	20.6	147	12.8	1	343	21.2	1	295	11.8	1	392	17.3				2	481	23.4	3	371	20.8	2	385
case3	F	74	1	164	98	36.4	78	535	23.6	454	22	501	23.2	551	25.2	417	23.8	467	19.5	571	29.2	499	24.9	255	22.6	100	10.2	110	10.8	3	512	24.8	1	294	15.4	1	181	10.6				4	548	25.3	4	499	24.8	3	138
case4	F	72	1	150	50	22.2	75	633	34.5	689	38.1	558	33.9	611	34.8	538	28.9	579	28.8	551	32.4	595	27.5	174	6.9	276	21.2	178	14.9	1	231	14.7	1	371	20.5	2	397	22.1				3	369	16.5	4	446	27.4	3	196
case5	F	48	1	158	85	34	68	392	21.2	409	19.7	471	16.5	456	14.7	315	13.2	297	15.9	390	15.6	436	18.8	135	9.6	167	14.5	235	15.6	1	287	8.4	1	279	6.6	1	261	5.2				3	326	13.6	2	290	12.6	2	172
case6	M	56	1	171	73	25	73	599	36.6	585	30.9	595	28.3	553	24.4	531	27.2	529	28.8	531	30.7	613	35.7	142	11.4	205	13.2	181	14.1	2	279	11.9	2	363	15	2	467	26.1				2	450	18.6	2	305	16.8	2	309
case7	M	47	1	168	78	27.6	72	668	35.9	728	39.6	712	36.4	695	27.5	572	29.7	583	27.8	642	31.8	701	38.2	189	16.7	93	7.6	115	10.6	1	454	18	1	201	10.3	2	346	20.8	1	357	14.6	4	649	30	4	534	28.5	3	217
case8	M	73	1	165	60	22	60	450	34.3	450	28.4	501	40.3	524	38.3	418	37.5	410	35.4	467	34.5	481	32.3	115	8.2	154	22.3	93	14.5	3	379	28.5	1	142	8.4	1	156	12.6				4	480	34.1	4	391	32.5	3	289
case9	M	54	1	173	83	27.7	73	474	21.6	494	25.2	529	28.7	562	26.7	510	23.7	448	20.6	442	24.4	511	25.8	199	15	245	17.9	245	21.9	1	352	16.1	1	180	8.5	1	255	12.8	4	288	11.4	1	303	10.9	2	298	15.6	1	130
case10	M	66	1	167	76	27.3	73	672	32.2	686	30.4	672	28.8	687	32	625	27.2	578	27.6	633	34	613	25.6	167	13.1	221	15.9	167	14.1	2	564	25.4	1	351	14.3	1	315	14.3	2	423	21.8	3	591	26.2	4	563	22	3	225
case11	M	75	1	175	82	26.8	88	573	21.6	572	22.3	560	18.3	630	24.1	469	18.1	540	19.5	524	18.8	578	19.9	221	7	102	7.9	128	8.2	3	476	16.5	3	442	13.7	3	388	17	3	345	12.6	3	475	16.8	3	324	11.7	3	297
case12	M	66	1	160	65	25.4	84	748	38.8	771	40.3	735	39.6	770	36.4	735	35.6	661	30.3	715	38.6	710	36.6	268	17.8	106	7.9	136	11.7	3	601	30.3	2	472	25.6	3	510	34.7				4	647	27.1	3	531	29.5	2	285
case13	M	53	1	180	80	24.7	74	588	19.7	585	19.1	573	17.5	564	16.6	539	18.2	542	18.7	573	20	537	20.5	148	5.5	130	9.4	132	8.9	3	502	20.4	3	435	18.1	3	563	22.5	2	377	12.8	4	559	18.5	3	483	22.2	2	366
case14	M	61	1	175	75	24.5	60	509	20.3	547	23.2			531	20.9	477	18.5	496	23.2	521	21.7	496	17.6	433	20	91	6.6	122	6.9	3	518	26.1	2	269	12.1	1	291	10				3	455	14.7	4	464	18.9	3	222
case15	M	58	1	170	100	34.6	65	578	20.3	529	17.5	520	18.5	511	16.7	430	13.7	460	13.8	565	16.7	530	15.7	181	9.9	168	6.2	147	8.2	2	443	11.3	1	200	9.2	1	341	11.1				4	498	14.7	4	492	16.8	3	256
case16	M	65	1	174	78	25.8	72	508	22.7	512	28.4	528	22	519	24.6	462	22.7	395	15.2	526	24.6	506	20.8	277	17.8	117	8.3	122	10.7	2	471	18.1	1	393	19.5	3	498	24.4				3	362	18.2	3	458	25.5	2	149
case17	M	63	1	168	73	25.9	80	484	21.8	502	20.1	654	26.8	469	17	438	17.5	425	17.2	492	21.4	456	12.9	246	9	102	8.1	138	9.7	3	453	12.4	2	218	8.8	2	398	15.2	2	359	14.5	3	513	19.8	3	411	18.5	3	194
case18	M	73	1	170	52	18	79	857	38.4	860	39.4	848	45	895	48.5	556	31.7	785	38.5	809	44.3	820	36.4	175	10.4	117	5.2	274	12.9	1	780	39.6	1	576	20.6	1	596	30.2	1	512	12.9	4	821	38.3	4	613	25.8	3	615
case19	M	63	1	162	90	34.3	73	589	24.5	620	31	621	28.8	623	28.5	554	22.1	493	18.6	619	30	593	25.4	155	12.1	86	8	112	6.9	1	443	17.2	1	238	10.2	1	188	10.3				2	694	27.5	3	499	24.5	2	337
case20	M	61	1	168	58	20.5	75	542	43.2	538	36.8	423	32.4	498	33.4	506	38.8	499	36.5	519	44.3	518	40.4	358	24.2	333	34.7	320	33.8	4	491	35.9	2	451	33.1	1	493	34.4				3	600	48	2	358	34.6	2	329
case21	F	54	1	160	56	21.9	74	542	24.6	527	24.5			536	20.5	521	20.9	513	20.9	475	21.1	487	21.3	172	10.7	260	14.2	271	16.1	2	213	10.8	2	196	7.6	2	370	16.1				2	382	10.4	3	470	18.9	2	304
case22	M	66	1	167	82	29.4	80	517	22.5	513	26.2	523	22.3	521	23.5	468	18.7	403	18.8	495	17.8	503	23.2	160	11.4	89	6	86	8.8	2	369	16.1	1	229	9.2	2	422	19.1				2	415	16.9	2	387	18.1	2	388
case23	M	57	1	168	81	28.7	69	473	22.6	483	23	460	17.2	416	15.4	360	14.2	421	16.3	473	18	395	12.1	125	4	168	14.2	144	9.7	4	440	19.8	4	438	17.6	4	451	19.7	3	232	8.2	3	424	22.2	3	361	19.9	3	228
case24	F	72	1	160	70	27.3	62	483	23.3	482	23.3	436	18.8	458	19.7	504	23.8	424	16.8	582	25.7	501	16.4	226	9.2	94	8.2	96	8.8	4	533	22.1	1	323	17.7	1	398	21.2				4	542	20	3	461	13.3	2	367
case25	M	53	1	165	80	29.4	83	598	21.3	586	18.7	493	16.9	552	19	515	17.3	551	20.3	559	20.7	499	18.8	128	9.8	165	10.3	151	9.1	3	456	15.5	2	405	18	3	508	20.2	2	311	11.6	4	560	18.5	4	441	18.9	3	214
case26	F	52	1	162	62	23.6	72	545	32	548	29.6	552	21.1	539	26.7	466	24.1	357	17.3	489	25.2	513	28.4	198	16.6	199	16.2	243	17.6	1	336	16.5	1	347	19.1	2	424	23.2	2	307	13.9	2	452	21.6	3	433	19	2	185
case27	M	65	1	168	75	26.6	81	526	19.9	519	17.5	532	19			468	18.5	483	17.5	526	20	474	14.8	163	7.2	103	8	98	8	2	406	16.8	1	311	14.9	2	542	24.4	2	371	8.4	3	460	17.3	3	409	11.8	2	316
case28	M	62	1	170	85	29.4	85	470	21.1	482	18.1			513	20.8	453	15.5	351	12.1	515	21.1	490	15.9	241	14.4	70	6.6	102	9.1	2	348	12.4	1	390	13.6	1	396	16.9	2	250	12.2	3	476	18.5	3	465	16.8	3	320
case29	M	49	1	176	85	27.4	65	456	19.7	482	16.2	515	20.5	532	17.8	420	14.9	414	15.8	505	20.7	526	17.7	193	11.7	91	6	119	4.2	1	389	11.8	1	333	9.2	1	371	13.5	2	323	7.7	3	505	13.8	3	396	16.5	1	361
case30	M	73	1	170	60	20.8	100	557	28.6	443	19.5	530	24.6			511	24.3	333	13	532	26.3	482	22.8	299	14.6	120	8.8	122	9.9	4	528	27.7	1	491	27.4	2	397	23.1	1	297	12.6	4	487	25.1	4	529	29.2	3	306
case31	M	64	2	170	81	28	69	502	16.8	561	18.6	547	18.4	484	18.5	492	14.4	466	12.8	472	18.3	470	13.5	118	7.2	116	6.1	106	7	2	179	7.7	1	75	6.4	1	120	7.5				4	438	18.4	4	453	16.6	3	322
case32	M	64	2	176	75	24.2	73	581	51	575	47.6	590	52	600	63.8	526	44	561	44.1	570	44.9	539	40	139	12.8	110	17.6	248	26	4	500	55.2	3	515	57.7	3	506	53.5	2	445	50	3	522	46.4	4	520	50.2	3	82
case33	M	54	2	172	78	26.4	65	540	18.3	544	16.6	552	22.9	524	19.4	544	16.6	530	15.4	562	19.1	548	16.5	149	4.9	193	8.2	283	11.1	1	474	16.5	2	343	14.5	3	441	17.6	3	291	12.5	3	533	18.3	3	553	18.2	3	319
case34	M	55	2	172	80	27	70	568	21.1	591	23.2	554	19.3	588	19.4	548	19.8	442	14.6	558	23	575	21.2	170	9.1	216	11.6	216	10.5	1	387	14.8	2	408	17.8	3	582	21.5	2	429	18.6	3	491	16.3	2	455	15.4	2	313
case35	F	52	2	168	60	21.3	76	527	29.1	599	30.2	578	29.6	625	28.5	585	24.7	508	22.2	531	30.9	566	24.7	263	11.9	439	22.1	468	22.8	4	571	32	3	453	26.5	3	577	31.9	3	237	15.5	4	530	30	4	485	27.2	3	313
case36	M	52	2	172	85	28.7	70	582	24	602	27.6	566	24.6	611	24.1	546	18	611	24.2	550	26.6	555	23.7	142	11.3	162	9.2	194	10.8	3	456	23	2	362	18.1	2	366	20.4	3	455	22.8	3	438	20	3	418	19.4	2	346
case37	M	60	2	165	56	20.6	65	735	25.5	704	22.7	686	24.5	743	24.4	722	25.9	467	16.6	698	26.1	699	24.1	132	5.4	187	4.7	251	7.2	4	577	23.5	3	545	21.1	3	665	28.7	3	473	18.7	4	729	29.8	3	554	21.8	3	462
case38	M	75	2	172	70	23.7	77	575	32.4	595	34.3	580	29.9	611	27.9			529	30.4	569	34.4	578	32.3	187	10	182	13.9	241	17	3	493	30.2	2	419	26.1	2	555	33.8	2	539	32	4	540	31.3	3	569	36	2	427
case39	M	60	2	168	70	24.8	83	501	22.3	544	21.4	536	19.6	505	21.9	501	18.4	303	15.6	443	24.4	478	24.8	168	11	189	8.7	168	11.6	2	412	21.6	2	402	20.8	1	382	23.7				3	490	22.1	3	306	17.7	2	315
case40	M	64	2	176	80	25.8	78	410	17.4	385	17.8	398	18.9	366	15	368	13.1	380	16.5	473	20.5	382	19.7	180	10	96	7.5	73	7.3	2	411	19.8	1	253	12.7	1	75	7.2				3	461	21	3	379	21	3	210
case41	M	67	2	173	69	23.1	74	547	34.3	657	37.8	578	36.3			587	34.5	542	31	550	36.4	584	38	150	11.4	304	18.9	124	11.4	3	444	29.2	3	420	26.8	3	584	38.4	3	486	31.3	4	551	34.1	3	457	30.7	3	403
case42	M	59	2	178	90	28.4	79	442	21.9	471	20.8	507	26			418	20.3	472	22.6	439	25.1	470	23.7	92	8	146	9.2	71	7.3	3	324	17.8	2	97	10.2	1	184	13							3	402	17.4	2	410
case43	M	50	2	175	80	26.1	76	470	20	489	20.8			502	20.6	480	17.5	508	18.2	465	22.8	472	23.3	129	7.8	188	10.2	181	10.7	2	443	21.2	1	344	16.5	1	387	14.4	1	326	16.2	3	472	20.2	3	407	18.4	2	268
case44	M	59	2	178	80	25.2	68	584	28.1	645	24.8	607	31	506	19.6	415	14.6	601	28.1	607	31.3	624	28	186	9.4	257	11.8	250	14.3	3	582	29.9	2	397	21.4	3	496	24.7	3	333	15.1	4	528	26.8	3	562	28.8	3	306
case45	M	59	2	172	75	25.4	67	656	34.2	644	35.7	611	29.8	645	35.8	254	10.7	621	32.8	603	34.8	574	34.7	177	13.6	169	12.4	157	10	3	469	25.8	3	565	32.2	3	550	30.6	3	467	26.2	4	542	33.8	3	545	31	2	234
case46	F	53	2	162	65	24.8	65	644	22.8	666	23.3	681	26	706	25.6	688	21.6	576	20.5	630	24.1	636	22.7	206	8.1	250	10.8	347	12.7	1	348	15.3	1	498	18.8	3	479	19.2	2	347	14.6	2	576	24.9	3	462	17.5	2	248
case47	M	66	2	178	75	23.7	65	589	19.5	605	23.2	540	21.2	539	21.5	536	17.6	543	22.6	538	23.9	493	22.6	155	8.8	75	5.8	82	6.7	2	534	24	1	379	17.8	1	359	14.3	1	253	12.8	2	490	15.7	2	472	20.2	2	362
case48	M	76	2	170	69	23.9	92	548	20.5	539	19.6	546	21.3	546	20.1	529	21.3	474	15.5	537	24	506	20.1	163	6	149	8.4	68	4.8	2	539	21.8	2	424	20.1	1	633	26.9	2	387	15.9	3	542	22.2	3	491	19.2	2	192
case49	M	74	2	160	65	25.4	83	571	26.8	542	27.2	589	25.7	553	26.2	537	22.8	591	25.6	475	24.9	511	27.6	179	11.5	178	11.5	198	13.8	1	454	27.1	1	239	8.9	2	420	17.2	2	410	20.9	1	449	24.2	1	391	20	1	275
case50	M	68	2	170	68	23.5	65	679	21.3	692	21.7	689	20.9	651	18.6	359	7.1	723	20.3	642	22	639	19.6	141	6.8	146	6.2	120	4.9	4	494	15.1	4	548	19.2	4	390	14.8	3	386	12.5	4	539	18.7	3	506	16.6	3	296
case51	M	60	2	163	65	24.5	77	565	24.4	598	29.7	574	27.9	598	29.9	648	26.3	494	19.8	550	28.8	557	25.9	99	7.8	139	10.1	166	12.3	3	610	29.4	2	350	20.5	3	328	20	1	95	4.7	3	510	24.1	3	498	25.4	3	397
case52	M	60	2	165	74	27.2	85	615	29.2	645	30.8	628	27.1	679	30.3	660	26	650	26.6	647	30.5	633	27.5	137	8.3	47	6.2	162	8.8	3	449	21.2	1	300	15.2	2	417	17.9	2	363	18.8	3	515	23	3	424	23.6	3	455
case53	M	55	2	170	70	24.2	76	678	33.9	691	29	680	31.2	679	32.8	187	10.7	421	21.9	666	33.9	641	29.7	136	8.4	157	9.3	177	12.5	2	427	21	1	204	12.2	2	402	22.5	1	104	8.9	3	643	30.3	3	486	24.8	2	285
case54	M	62	2	167	65	23.3	68	630	23	629	24.3	608	24.7	626	25.8	609	22.2	602	21.7	667	26.8	594	22.6	274	12.1	70	5.9	120	6.9	2	584	23.6	1	473	18.5	1	355	18.8	2	588	23.6	4	729	26.5	3	532	19.4	1	281
case55	M	72	2	170	58	20.1	65	721	22.3	690	21.1	713	20	699	22.1	627	17.9	712	22.6	643	19.4	680	19.4	182	5.4	199	6.2	151	3.4	2	573	19.2	3	600	20.4	1	558	17.1	3	489	16.6	4	568	17.8	2	514	13.6	1	364
case56	M	56	2	170	78	27	85	654	24.3	649	24.3	712	23.8	712	22.9	604	22.2	613	22.5	654	22.7	636	21.4	163	5.1	245	11.8	231	9.8	3	582	21.7	3	357	14	3	535	21.7	2	269	12.2	4	589	21.8	3	515	19.5	2	279
case57	M	54	2	172	59	19.9	72	716	31.6	734	32.8					629	32.6	666	31.8	707	35.7	696	30.8	140	10.7	154	9.2	137	9.8	2	514	25.7	2	672	34.5	1	611	25	2	383	19.7	2	630	23.5	2	462	23.1	2	386
case58	M	51	2	175	97	31.7	86	413	23.6	415	21.7	350	18.5	358	17.5	358	15.6	337	12.6	455	22.4	387	19	198	10.4	20	4.8	47	4	2	421	22.7	2	263	16	1	382	21.2	2	290	13.2	4	427	22	3	400	19.2	3	306
case59	M	63	2	170	70	24.2	88	475	25.4	484	22.6	531	24.9	534	23.7	393	19.3	401	18.7	526	30.1	508	22.9	107	7.7	95	10.2	197	14	1	327	24.3	1	320	17	1	479	21.7	2	421	21.3	3	484	23.4	2	427	21.4	2	250
case60	M	64	2	160	75	29.3	67	528	29	514	28.4	585	32.1	599	30.2	396	25.7	404	25.6	532	30	546	30.3	159	14	147	9.6	191	14.8	3	527	28.6	3	375	23.1	3	473	27.2				4	491	29.8	4	479	25.6	3	340
case61	M	67	2	170	67	23.2	71	637	32.5	624	26.5	644	29.3	628	28.1	581	27.8	574	24.6	616	29.8	565	26.2	249	12.8	354	16.8	289	18.1	3	554	28.3	2	523	25.8	2	477	20.6	2	505	25.1	3	590	26	3	474	21.4	2	241
[truncated: 35 more columns]
